# Supplementary material for: Composition and Properties of Protective Coatings Made of Biologically-Derived Polyester Reactive Binder
Source: Polymers (Basel). 2021 May 22;13(11):1700. doi: 10.3390/polym13111700 (PMC8196985; doi:10.3390/polym13111700)
Supplement: Supplementary file 1 [file polymers-13-01700-s001.zip]

Archive with 1 entries (1 files):
- polymers-1225301-supplementary.pdf
